# Supplementary material for: Neuronal Differentiation-Related Epigenetic Regulator ZRF1 Has Independent Prognostic Value in Neuroblastoma but Is Functionally Dispensable In Vitro
Source: Cancers (Basel). 2021 Sep 28;13(19):4845. doi: 10.3390/cancers13194845 (PMC8508520; doi:10.3390/cancers13194845)
Supplement: Supplementary file 1 [file cancers-13-04845-s001.zip]

Archive with 1 entries (1 files):
- cancers-1376300-supplementary.pdf
